# Supplementary material for: Preparations and Thermal Properties of PDMS-AlN-Al2O3 Composites through the Incorporation of Poly(Catechol-Amine)-Modified Boron Nitride Nanotubes
Source: Nanomaterials (Basel). 2024 May 13;14(10):847. doi: 10.3390/nano14100847 (PMC11123707; doi:10.3390/nano14100847)
Supplement: Supplementary file 1 [file nanomaterials-14-00847-s001.zip]

Archive with 1 entries (1 files):
- nanomaterials-2971796-supplementary.pdf
